# Supplementary material for: Seroepidemiology Study of Porcine Epidemic Diarrhea Virus in Mexico by Indirect Enzyme-Linked Immunosorbent Assay Based on a Recombinant Fragment of N-Terminus Domain Spike Protein
Source: Microorganisms. 2023 Jul 20;11(7):1843. doi: 10.3390/microorganisms11071843 (PMC10385564; doi:10.3390/microorganisms11071843)
Supplement: Supplementary file 1 [file microorganisms-11-01843-s001.zip]

Archive with 1 entries (1 files):
- microorganisms-2489273-supplementary.xlsx
