# Supplementary material for: Seroepidemiology Study of Porcine Epidemic Diarrhea Virus in Mexico by Indirect Enzyme-Linked Immunosorbent Assay Based on a Recombinant Fragment of N-Terminus Domain Spike Protein
Source: Microorganisms. 2023 Jul 20;11(7):1843. doi: 10.3390/microorganisms11071843 (PMC10385564; doi:10.3390/microorganisms11071843)
Supplement: Supplementary file 1 [file microorganisms-11-01843-s001.zip › microorganisms-2489273-supplementary.xlsx]

## Sheet: Hoja1
Data collection of iELISA assay from all serum samples obtained from farms.
Antigen:	rNTD-S PEDV
Antigen Conc:	75 ng / well
cut off value:	0.337345
No.	State	OD 450nm	Result	Age		State	Sera quantity	Sera origin
1	Queretaro 1	0.021	negative	>6 months		Aguascalientes	237	Slaughterhouse
2	Queretaro 2	0.024	negative	>6 months		Guanajuato	184	Slaughterhouse
3	Queretaro 3	0.025	negative	>6 months		Hidalgo	52	Backyard production
4	Queretaro 4	0.06	negative	>6 months		Jalisco	287	Slaughterhouse
5	Queretaro 5	0.075	negative	>6 months		Morelos	70	Backyard production
6	Queretaro 6	0.1125	negative	>6 months		Queretaro	83	Backyard production
7	Queretaro 7	0.114	negative	>6 months		Sinaloa	75	Backyard production
8	Queretaro 8	0.1145	negative	>6 months		Veracruz	66	Slaughterhouse
9	Queretaro 9	0.1225	negative	>6 months		Total	1054
10	Queretaro 10	0.131	negative	>6 months
11	Queretaro 11	0.1315	negative	>6 months
12	Queretaro 12	0.139	negative	>6 months
13	Queretaro 13	0.1455	negative	>6 months
14	Queretaro 14	0.1735	negative	>6 months
15	Queretaro 15	0.174	negative	>6 months
16	Queretaro 16	0.183	negative	>6 months
17	Queretaro 17	0.186	negative	>6 months
18	Queretaro 18	0.1885	negative	>6 months
19	Queretaro 19	0.1975	negative	>6 months
20	Queretaro 20	0.2005	negative	>6 months
21	Queretaro 21	0.203	negative	>6 months
22	Queretaro 22	0.2335	negative	>6 months
23	Queretaro 23	0.2485	negative	>6 months
24	Queretaro 24	0.252	negative	>6 months
25	Queretaro 25	0.257	negative	>6 months
26	Queretaro 26	0.267	negative	>6 months
27	Queretaro 27	0.2795	negative	>6 months
28	Queretaro 28	0.285	negative	>6 months
29	Queretaro 29	0.291	negative	>6 months
30	Queretaro 30	0.3055	negative	>6 months
31	Queretaro 31	0.316	negative	>6 months
32	Queretaro 32	0.329	negative	>6 months
33	Queretaro 33	0.3455	positive	>6 months
34	Queretaro 34	0.3505	positive	>6 months
35	Queretaro 35	0.352	positive	>6 months
36	Queretaro 36	0.3595	positive	>6 months
37	Queretaro 37	0.3705	positive	>6 months
38	Queretaro 38	0.3705	positive	>6 months
39	Queretaro 39	0.385	positive	>6 months
40	Queretaro 40	0.386	positive	>6 months
41	Queretaro 41	0.3985	positive	>6 months
42	Queretaro 42	0.4045	positive	>6 months
43	Queretaro 43	0.406	positive	>6 months
44	Queretaro 44	0.4305	positive	>6 months
45	Queretaro 45	0.431	positive	>6 months
46	Queretaro 46	0.438	positive	>6 months
47	Queretaro 47	0.44	positive	>6 months
48	Queretaro 48	0.447	positive	>6 months
49	Queretaro 49	0.4545	positive	>6 months
50	Queretaro 50	0.4635	positive	>6 months
51	Queretaro 51	0.4655	positive	>6 months
52	Queretaro 52	0.468	positive	>6 months
53	Queretaro 53	0.4885	positive	>6 months
54	Queretaro 54	0.52	positive	>6 months
55	Queretaro 55	0.5215	positive	>6 months
56	Queretaro 56	0.5325	positive	>6 months
57	Queretaro 57	0.559	positive	>6 months
58	Queretaro 58	0.5715	positive	>6 months
59	Queretaro 59	0.579	positive	>6 months
60	Queretaro 60	0.6145	positive	>6 months
61	Queretaro 61	0.6515	positive	>6 months
62	Queretaro 62	0.656	positive	>6 months
63	Queretaro 63	0.6655	positive	>6 months
64	Queretaro 64	0.669	positive	>6 months
65	Queretaro 65	0.674	positive	>6 months
66	Queretaro 66	0.6965	positive	>6 months
67	Queretaro 67	0.7	positive	>6 months
68	Queretaro 68	0.713	positive	>6 months
69	Queretaro 69	0.7655	positive	>6 months
70	Queretaro 70	0.7875	positive	>6 months
71	Queretaro 71	0.824	positive	>6 months
72	Queretaro 72	0.862	positive	>6 months
73	Queretaro 73	0.902	positive	>6 months
74	Queretaro 74	0.962	positive	>6 months
75	Queretaro 75	1.0065	positive	>6 months
76	Queretaro 76	1.017	positive	>6 months
77	Queretaro 77	1.056	positive	>6 months
78	Queretaro 78	1.068	positive	>6 months
79	Queretaro 79	1.0745	positive	>6 months
80	Queretaro 80	1.236	positive	>6 months
81	Queretaro 81	1.3715	positive	>6 months
82	Queretaro 82	1.372	positive	>6 months
83	Queretaro 83	1.9255	positive	>6 months
84	Morelos 1	0.024	negative	>6 months
85	Morelos 2	0.0245	negative	>6 months
86	Morelos 3	0.0665	negative	>6 months
87	Morelos 4	0.0735	negative	>6 months
88	Morelos 5	0.083	negative	>6 months
89	Morelos 6	0.089	negative	>6 months
90	Morelos 7	0.1075	negative	>6 months
91	Morelos 8	0.108	negative	>6 months
92	Morelos 9	0.108	negative	>6 months
93	Morelos 10	0.1105	negative	>6 months
94	Morelos 11	0.129	negative	>6 months
95	Morelos 12	0.1425	negative	>6 months
96	Morelos 13	0.1425	negative	>6 months
97	Morelos 14	0.146	negative	>6 months
98	Morelos 15	0.149	negative	>6 months
99	Morelos 16	0.15	negative	>6 months
100	Morelos 17	0.154	negative	>6 months
101	Morelos 18	0.1605	negative	>6 months
102	Morelos 19	0.162	negative	>6 months
103	Morelos 20	0.168	negative	>6 months
104	Morelos 21	0.1755	negative	>6 months
105	Morelos 22	0.188	negative	>6 months
106	Morelos 23	0.1925	negative	>6 months
107	Morelos 24	0.193	negative	>6 months
108	Morelos 25	0.1975	negative	>6 months
109	Morelos 26	0.1995	negative	>6 months
110	Morelos 27	0.2125	negative	>6 months
111	Morelos 28	0.218	negative	>6 months
112	Morelos 29	0.222	negative	>6 months
113	Morelos 30	0.231	negative	>6 months
114	Morelos 31	0.235	negative	>6 months
115	Morelos 32	0.2355	negative	>6 months
116	Morelos 33	0.236	negative	>6 months
117	Morelos 34	0.2385	negative	>6 months
118	Morelos 35	0.243	negative	>6 months
119	Morelos 36	0.2475	negative	>6 months
120	Morelos 37	0.2505	negative	>6 months
121	Morelos 38	0.256	negative	>6 months
122	Morelos 39	0.2565	negative	>6 months
123	Morelos 40	0.275	negative	>6 months
124	Morelos 41	0.281	negative	>6 months
125	Morelos 42	0.283	negative	>6 months
126	Morelos 43	0.294	negative	>6 months
127	Morelos 44	0.3285	negative	>6 months
128	Morelos 45	0.339	positive	>6 months
129	Morelos 46	0.344	positive	>6 months
130	Morelos 47	0.344	positive	>6 months
131	Morelos 48	0.3455	positive	>6 months
132	Morelos 49	0.3475	positive	>6 months
133	Morelos 50	0.352	positive	>6 months
134	Morelos 51	0.402	positive	>6 months
135	Morelos 52	0.412	positive	>6 months
136	Morelos 53	0.417	positive	>6 months
137	Morelos 54	0.4255	positive	>6 months
138	Morelos 55	0.426	positive	>6 months
139	Morelos 56	0.429	positive	>6 months
140	Morelos 57	0.4335	positive	>6 months
141	Morelos 58	0.469	positive	>6 months
142	Morelos 59	0.5445	positive	>6 months
143	Morelos 60	0.5905	positive	>6 months
144	Morelos 61	0.5905	positive	>6 months
145	Morelos 62	0.628	positive	>6 months
146	Morelos 63	0.676	positive	>6 months
147	Morelos 64	0.7135	positive	>6 months
148	Morelos 65	0.7235	positive	>6 months
149	Morelos 66	0.7825	positive	>6 months
150	Morelos 67	0.877	positive	>6 months
151	Morelos 68	0.9545	positive	>6 months
152	Morelos 69	1.136	positive	>6 months
153	Morelos 70	1.513	positive	>6 months
154	Sinaloa 1	0.0695	negative	>6 months
155	Sinaloa 2	0.184	negative	>6 months
156	Sinaloa 3	0.184	negative	>6 months
157	Sinaloa 4	0.1845	negative	>6 months
158	Sinaloa 5	0.1935	negative	>6 months
159	Sinaloa 6	0.1985	negative	>6 months
160	Sinaloa 7	0.205	negative	>6 months
161	Sinaloa 8	0.2105	negative	>6 months
162	Sinaloa 9	0.211	negative	>6 months
163	Sinaloa 10	0.23	negative	>6 months
164	Sinaloa 11	0.2525	negative	>6 months
165	Sinaloa 12	0.259	negative	>6 months
166	Sinaloa 13	0.2625	negative	>6 months
167	Sinaloa 14	0.275	negative	>6 months
168	Sinaloa 15	0.2895	negative	>6 months
169	Sinaloa 16	0.3165	negative	>6 months
170	Sinaloa 17	0.3235	negative	>6 months
171	Sinaloa 18	0.324	negative	>6 months
172	Sinaloa 19	0.36	positive	>6 months
173	Sinaloa 20	0.3775	positive	>6 months
174	Sinaloa 21	0.3855	positive	>6 months
175	Sinaloa 22	0.401	positive	>6 months
176	Sinaloa 23	0.4095	positive	>6 months
177	Sinaloa 24	0.423	positive	>6 months
178	Sinaloa 25	0.4265	positive	>6 months
179	Sinaloa 26	0.429	positive	>6 months
180	Sinaloa 27	0.433	positive	>6 months
181	Sinaloa 28	0.462	positive	>6 months
182	Sinaloa 29	0.4885	positive	>6 months
183	Sinaloa 30	0.5205	positive	>6 months
184	Sinaloa 31	0.5375	positive	>6 months
185	Sinaloa 32	0.572	positive	>6 months
186	Sinaloa 33	0.598	positive	>6 months
187	Sinaloa 34	0.604	positive	>6 months
188	Sinaloa 35	0.621	positive	>6 months
189	Sinaloa 36	0.627	positive	>6 months
190	Sinaloa 37	0.6995	positive	>6 months
191	Sinaloa 38	0.7145	positive	>6 months
192	Sinaloa 39	0.8245	positive	>6 months
193	Sinaloa 40	0.844	positive	>6 months
194	Sinaloa 41	0.8775	positive	>6 months
195	Sinaloa 42	0.878	positive	>6 months
196	Sinaloa 43	0.8955	positive	>6 months
197	Sinaloa 44	0.909	positive	>6 months
198	Sinaloa 45	0.9815	positive	>6 months
199	Sinaloa 46	1.012	positive	>6 months
200	Sinaloa 47	1.0225	positive	>6 months
201	Sinaloa 48	1.03	positive	>6 months
202	Sinaloa 49	1.042	positive	>6 months
203	Sinaloa 50	1.057	positive	>6 months
204	Sinaloa 51	1.084	positive	>6 months
205	Sinaloa 52	1.087	positive	>6 months
206	Sinaloa 53	1.0985	positive	>6 months
207	Sinaloa 54	1.1075	positive	>6 months
208	Sinaloa 55	1.1095	positive	>6 months
209	Sinaloa 56	1.131	positive	>6 months
210	Sinaloa 57	1.135	positive	>6 months
211	Sinaloa 58	1.162	positive	>6 months
212	Sinaloa 59	1.177	positive	>6 months
213	Sinaloa 60	1.1955	positive	>6 months
214	Sinaloa 61	1.203	positive	>6 months
215	Sinaloa 62	1.2205	positive	>6 months
216	Sinaloa 63	1.303	positive	>6 months
217	Sinaloa 64	1.3655	positive	>6 months
218	Sinaloa 65	1.4015	positive	>6 months
219	Sinaloa 66	1.409	positive	>6 months
220	Sinaloa 67	1.432	positive	>6 months
221	Sinaloa 68	1.461	positive	>6 months
222	Sinaloa 69	1.5125	positive	>6 months
223	Sinaloa 70	1.544	positive	>6 months
224	Sinaloa 71	1.579	positive	>6 months
225	Sinaloa 72	1.717	positive	>6 months
226	Sinaloa 73	1.7925	positive	>6 months
227	Sinaloa 74	1.8525	positive	>6 months
228	Sinaloa 75	1.8565	positive	>6 months
229	Hidalgo 1	0.041	negative	>6 months
230	Hidalgo 2	0.042	negative	>6 months
231	Hidalgo 3	0.069	negative	>6 months
232	Hidalgo 4	0.07	negative	>6 months
233	Hidalgo 5	0.081	negative	>6 months
234	Hidalgo 6	0.096	negative	>6 months
235	Hidalgo 7	0.097	negative	>6 months
236	Hidalgo 8	0.11	negative	>6 months
237	Hidalgo 9	0.1125	negative	>6 months
238	Hidalgo 10	0.1515	negative	>6 months
239	Hidalgo 11	0.162	negative	>6 months
240	Hidalgo 12	0.167	negative	>6 months
241	Hidalgo 13	0.1845	negative	>6 months
242	Hidalgo 14	0.196	negative	>6 months
243	Hidalgo 15	0.2025	negative	>6 months
244	Hidalgo 16	0.209	negative	>6 months
245	Hidalgo 17	0.2195	negative	>6 months
246	Hidalgo 18	0.251	negative	>6 months
247	Hidalgo 19	0.2515	negative	>6 months
248	Hidalgo 20	0.2515	negative	>6 months
249	Hidalgo 21	0.266	negative	>6 months
250	Hidalgo 22	0.374	positive	>6 months
251	Hidalgo 23	0.3935	positive	>6 months
252	Hidalgo 24	0.433	positive	>6 months
253	Hidalgo 25	0.4875	positive	>6 months
254	Hidalgo 26	0.4965	positive	>6 months
255	Hidalgo 27	0.515	positive	>6 months
256	Hidalgo 28	0.6485	positive	>6 months
257	Hidalgo 29	0.72	positive	>6 months
258	Hidalgo 30	0.7475	positive	>6 months
259	Hidalgo 31	0.748	positive	>6 months
260	Hidalgo 32	0.759	positive	>6 months
261	Hidalgo 33	0.7985	positive	>6 months
262	Hidalgo 34	0.8735	positive	>6 months
263	Hidalgo 35	0.9045	positive	>6 months
264	Hidalgo 36	0.9075	positive	>6 months
265	Hidalgo 37	0.9815	positive	>6 months
266	Hidalgo 38	1.0125	positive	>6 months
267	Hidalgo 39	1.017	positive	>6 months
268	Hidalgo 40	1.042	positive	>6 months
269	Hidalgo 41	1.0445	positive	>6 months
270	Hidalgo 42	1.0465	positive	>6 months
271	Hidalgo 43	1.0635	positive	>6 months
272	Hidalgo 44	1.083	positive	>6 months
273	Hidalgo 45	1.1405	positive	>6 months
274	Hidalgo 46	1.15	positive	>6 months
275	Hidalgo 47	1.168	positive	>6 months
276	Hidalgo 48	1.189	positive	>6 months
277	Hidalgo 49	1.216	positive	>6 months
278	Hidalgo 50	1.2515	positive	>6 months
279	Hidalgo 51	1.3225	positive	>6 months
280	Hidalgo 52	1.758	positive	>6 months
281	Guanajuato 1	0.0035	negative	6 months
282	Guanajuato 2	0.0105	negative	6 months
283	Guanajuato 3	0.011	negative	6 months
284	Guanajuato 4	0.0125	negative	6 months
285	Guanajuato 5	0.0145	negative	6 months
286	Guanajuato 6	0.0165	negative	6 months
287	Guanajuato 7	0.017	negative	6 months
288	Guanajuato 8	0.017	negative	6 months
289	Guanajuato 9	0.0185	negative	6 months
290	Guanajuato 10	0.0185	negative	6 months
291	Guanajuato 11	0.019	negative	6 months
292	Guanajuato 12	0.019	negative	6 months
293	Guanajuato 13	0.0195	negative	6 months
294	Guanajuato 14	0.021	negative	6 months
295	Guanajuato 15	0.0215	negative	6 months
296	Guanajuato 16	0.0245	negative	6 months
297	Guanajuato 17	0.025	negative	6 months
298	Guanajuato 18	0.0255	negative	6 months
299	Guanajuato 19	0.026	negative	6 months
300	Guanajuato 20	0.0265	negative	6 months
301	Guanajuato 21	0.029	negative	6 months
302	Guanajuato 22	0.0295	negative	6 months
303	Guanajuato 23	0.0305	negative	6 months
304	Guanajuato 24	0.0305	negative	6 months
305	Guanajuato 25	0.039	negative	6 months
306	Guanajuato 26	0.039	negative	6 months
307	Guanajuato 27	0.0395	negative	6 months
308	Guanajuato 28	0.0395	negative	6 months
309	Guanajuato 29	0.0405	negative	6 months
310	Guanajuato 30	0.041	negative	6 months
311	Guanajuato 31	0.0415	negative	6 months
312	Guanajuato 32	0.046	negative	6 months
313	Guanajuato 33	0.0465	negative	6 months
314	Guanajuato 34	0.048	negative	6 months
315	Guanajuato 35	0.048	negative	6 months
316	Guanajuato 36	0.0525	negative	6 months
317	Guanajuato 37	0.054	negative	6 months
318	Guanajuato 38	0.054	negative	6 months
319	Guanajuato 39	0.0545	negative	6 months
320	Guanajuato 40	0.056	negative	6 months
321	Guanajuato 41	0.0565	negative	6 months
322	Guanajuato 42	0.0595	negative	6 months
323	Guanajuato 43	0.064	negative	6 months
324	Guanajuato 44	0.0715	negative	6 months
325	Guanajuato 45	0.0725	negative	6 months
326	Guanajuato 46	0.073	negative	6 months
327	Guanajuato 47	0.0755	negative	6 months
328	Guanajuato 48	0.076	negative	6 months
329	Guanajuato 49	0.076	negative	6 months
330	Guanajuato 50	0.0835	negative	6 months
331	Guanajuato 51	0.0935	negative	6 months
332	Guanajuato 52	0.1085	negative	6 months
333	Guanajuato 53	0.114	negative	6 months
334	Guanajuato 54	0.114	negative	6 months
335	Guanajuato 55	0.1205	negative	6 months
336	Guanajuato 56	0.124	negative	6 months
337	Guanajuato 57	0.1345	negative	6 months
338	Guanajuato 58	0.147	negative	6 months
339	Guanajuato 59	0.149	negative	6 months
340	Guanajuato 60	0.154	negative	6 months
341	Guanajuato 61	0.154	negative	6 months
342	Guanajuato 62	0.159	negative	6 months
343	Guanajuato 63	0.159	negative	6 months
344	Guanajuato 64	0.167	negative	6 months
345	Guanajuato 65	0.172	negative	6 months
346	Guanajuato 66	0.1775	negative	6 months
347	Guanajuato 67	0.181	negative	6 months
348	Guanajuato 68	0.181	negative	6 months
349	Guanajuato 69	0.183	negative	6 months
350	Guanajuato 70	0.183	negative	6 months
351	Guanajuato 71	0.1885	negative	6 months
352	Guanajuato 72	0.1975	negative	6 months
353	Guanajuato 73	0.212	negative	6 months
354	Guanajuato 74	0.2225	negative	6 months
355	Guanajuato 75	0.2225	negative	6 months
356	Guanajuato 76	0.2325	negative	6 months
357	Guanajuato 77	0.2325	negative	6 months
358	Guanajuato 78	0.2365	negative	6 months
359	Guanajuato 79	0.24	negative	6 months
360	Guanajuato 80	0.2415	negative	6 months
361	Guanajuato 81	0.2435	negative	6 months
362	Guanajuato 82	0.2505	negative	6 months
363	Guanajuato 83	0.261	negative	6 months
364	Guanajuato 84	0.2615	negative	6 months
365	Guanajuato 85	0.2615	negative	6 months
366	Guanajuato 86	0.264	negative	6 months
367	Guanajuato 87	0.2685	negative	6 months
368	Guanajuato 88	0.2785	negative	6 months
369	Guanajuato 89	0.2785	negative	6 months
370	Guanajuato 90	0.285988	negative	6 months
371	Guanajuato 91	0.298	negative	6 months
372	Guanajuato 92	0.302	negative	6 months
373	Guanajuato 93	0.302	negative	6 months
374	Guanajuato 94	0.3085	negative	6 months
375	Guanajuato 95	0.3115	negative	6 months
376	Guanajuato 96	0.3115	negative	6 months
377	Guanajuato 97	0.329	negative	6 months
378	Guanajuato 98	0.3365	negative	6 months
379	Guanajuato 99	0.3365	negative	6 months
380	Guanajuato 100	0.344	positive	6 months
381	Guanajuato 101	0.344	positive	6 months
382	Guanajuato 102	0.3665	positive	6 months
383	Guanajuato 103	0.381	positive	6 months
384	Guanajuato 104	0.381	positive	6 months
385	Guanajuato 105	0.3825	positive	6 months
386	Guanajuato 106	0.385797	positive	6 months
387	Guanajuato 107	0.387	positive	6 months
388	Guanajuato 108	0.3895	positive	6 months
389	Guanajuato 109	0.396	positive	6 months
390	Guanajuato 110	0.3995	positive	6 months
391	Guanajuato 111	0.403	positive	6 months
392	Guanajuato 112	0.4045	positive	6 months
393	Guanajuato 113	0.4045	positive	6 months
394	Guanajuato 114	0.40499	positive	6 months
395	Guanajuato 115	0.411	positive	6 months
396	Guanajuato 116	0.418426	positive	6 months
397	Guanajuato 117	0.444	positive	6 months
398	Guanajuato 118	0.448	positive	6 months
399	Guanajuato 119	0.481	positive	6 months
400	Guanajuato 120	0.4835	positive	6 months
401	Guanajuato 121	0.4835	positive	6 months
402	Guanajuato 122	0.508	positive	6 months
403	Guanajuato 123	0.512476	positive	6 months
404	Guanajuato 124	0.5285	positive	6 months
405	Guanajuato 125	0.5625	positive	6 months
406	Guanajuato 126	0.568138	positive	6 months
407	Guanajuato 127	0.5805	positive	6 months
408	Guanajuato 128	0.591171	positive	6 months
409	Guanajuato 129	0.592	positive	6 months
410	Guanajuato 130	0.5925	positive	6 months
411	Guanajuato 131	0.593	positive	6 months
412	Guanajuato 132	0.614	positive	6 months
413	Guanajuato 133	0.615	positive	6 months
414	Guanajuato 134	0.6205	positive	6 months
415	Guanajuato 135	0.6365	positive	6 months
416	Guanajuato 136	0.639	positive	6 months
417	Guanajuato 137	0.639	positive	6 months
418	Guanajuato 138	0.6415	positive	6 months
419	Guanajuato 139	0.6685	positive	6 months
420	Guanajuato 140	0.7125	positive	6 months
421	Guanajuato 141	0.714	positive	6 months
422	Guanajuato 142	0.726	positive	6 months
423	Guanajuato 143	0.757	positive	6 months
424	Guanajuato 144	0.7585	positive	6 months
425	Guanajuato 145	0.769674	positive	6 months
426	Guanajuato 146	0.774	positive	6 months
427	Guanajuato 147	0.7755	positive	6 months
428	Guanajuato 148	0.786	positive	6 months
429	Guanajuato 149	0.793	positive	6 months
430	Guanajuato 150	0.803	positive	6 months
431	Guanajuato 151	0.803	positive	6 months
432	Guanajuato 152	0.819578	positive	6 months
433	Guanajuato 153	0.8345	positive	6 months
434	Guanajuato 154	0.9305	positive	6 months
435	Guanajuato 155	0.931	positive	6 months
436	Guanajuato 156	0.9465	positive	6 months
437	Guanajuato 157	0.959693	positive	6 months
438	Guanajuato 158	0.9625	positive	6 months
439	Guanajuato 159	0.9735	positive	6 months
440	Guanajuato 160	1.005	positive	6 months
441	Guanajuato 161	1.021	positive	6 months
442	Guanajuato 162	1.028	positive	6 months
443	Guanajuato 163	1.039	positive	6 months
444	Guanajuato 164	1.10557	positive	6 months
445	Guanajuato 165	1.13436	positive	6 months
446	Guanajuato 166	1.1425	positive	6 months
447	Guanajuato 167	1.158	positive	6 months
448	Guanajuato 168	1.1915	positive	6 months
449	Guanajuato 169	1.20921	positive	6 months
450	Guanajuato 170	1.2145	positive	6 months
451	Guanajuato 171	1.2235	positive	6 months
452	Guanajuato 172	1.236	positive	6 months
453	Guanajuato 173	1.255	positive	6 months
454	Guanajuato 174	1.2745	positive	6 months
455	Guanajuato 175	1.2795	positive	6 months
456	Guanajuato 176	1.31862	positive	6 months
457	Guanajuato 177	1.335	positive	6 months
458	Guanajuato 178	1.33781	positive	6 months
459	Guanajuato 179	1.3685	positive	6 months
460	Guanajuato 180	1.444	positive	6 months
461	Guanajuato 181	1.463	positive	6 months
462	Guanajuato 182	1.521	positive	6 months
463	Guanajuato 183	1.598	positive	6 months
464	Guanajuato 184	1.6365	positive	6 months
465	Aguascalientes 1	0.003	negative	6 months
466	Aguascalientes 2	0.0085	negative	6 months
467	Aguascalientes 3	0.0105	negative	6 months
468	Aguascalientes 4	0.0105	negative	6 months
469	Aguascalientes 5	0.012	negative	6 months
470	Aguascalientes 6	0.0155	negative	6 months
471	Aguascalientes 7	0.016	negative	6 months
472	Aguascalientes 8	0.0175	negative	6 months
473	Aguascalientes 9	0.028	negative	6 months
474	Aguascalientes 10	0.028	negative	6 months
475	Aguascalientes 11	0.0295	negative	6 months
476	Aguascalientes 12	0.0325	negative	6 months
477	Aguascalientes 13	0.0385	negative	6 months
478	Aguascalientes 14	0.0385	negative	6 months
479	Aguascalientes 15	0.041	negative	6 months
480	Aguascalientes 16	0.0415	negative	6 months
481	Aguascalientes 17	0.0445	negative	6 months
482	Aguascalientes 18	0.053	negative	6 months
483	Aguascalientes 19	0.055	negative	6 months
484	Aguascalientes 20	0.0555	negative	6 months
485	Aguascalientes 21	0.056	negative	6 months
486	Aguascalientes 22	0.0565	negative	6 months
487	Aguascalientes 23	0.0565	negative	6 months
488	Aguascalientes 24	0.0595	negative	6 months
489	Aguascalientes 25	0.0645	negative	6 months
490	Aguascalientes 26	0.0645	negative	6 months
491	Aguascalientes 27	0.0665	negative	6 months
492	Aguascalientes 28	0.0705	negative	6 months
493	Aguascalientes 29	0.073	negative	6 months
494	Aguascalientes 30	0.074	negative	6 months
495	Aguascalientes 31	0.0745	negative	6 months
496	Aguascalientes 32	0.0785	negative	6 months
497	Aguascalientes 33	0.0805	negative	6 months
498	Aguascalientes 34	0.081	negative	6 months
499	Aguascalientes 35	0.084	negative	6 months
500	Aguascalientes 36	0.0895	negative	6 months
501	Aguascalientes 37	0.0895	negative	6 months
502	Aguascalientes 38	0.091	negative	6 months
503	Aguascalientes 39	0.091	negative	6 months
504	Aguascalientes 40	0.0975	negative	6 months
505	Aguascalientes 41	0.103	negative	6 months
506	Aguascalientes 42	0.1035	negative	6 months
507	Aguascalientes 43	0.111	negative	6 months
508	Aguascalientes 44	0.111	negative	6 months
509	Aguascalientes 45	0.1115	negative	6 months
510	Aguascalientes 46	0.1125	negative	6 months
511	Aguascalientes 47	0.113	negative	6 months
512	Aguascalientes 48	0.1255	negative	6 months
513	Aguascalientes 49	0.127	negative	6 months
514	Aguascalientes 50	0.129	negative	6 months
515	Aguascalientes 51	0.1295	negative	6 months
516	Aguascalientes 52	0.1315	negative	6 months
517	Aguascalientes 53	0.1325	negative	6 months
518	Aguascalientes 54	0.134	negative	6 months
519	Aguascalientes 55	0.1345	negative	6 months
520	Aguascalientes 56	0.1345	negative	6 months
521	Aguascalientes 57	0.1365	negative	6 months
522	Aguascalientes 58	0.1395	negative	6 months
523	Aguascalientes 59	0.1415	negative	6 months
524	Aguascalientes 60	0.142	negative	6 months
525	Aguascalientes 61	0.142	negative	6 months
526	Aguascalientes 62	0.1435	negative	6 months
527	Aguascalientes 63	0.144	negative	6 months
528	Aguascalientes 64	0.1455	negative	6 months
529	Aguascalientes 65	0.167	negative	6 months
530	Aguascalientes 66	0.172	negative	6 months
531	Aguascalientes 67	0.174	negative	6 months
532	Aguascalientes 68	0.175	negative	6 months
533	Aguascalientes 69	0.177	negative	6 months
534	Aguascalientes 70	0.179	negative	6 months
535	Aguascalientes 71	0.1865	negative	6 months
536	Aguascalientes 72	0.1865	negative	6 months
537	Aguascalientes 73	0.191	negative	6 months
538	Aguascalientes 74	0.193	negative	6 months
539	Aguascalientes 75	0.193	negative	6 months
540	Aguascalientes 76	0.1955	negative	6 months
541	Aguascalientes 77	0.1955	negative	6 months
542	Aguascalientes 78	0.198	negative	6 months
543	Aguascalientes 79	0.2005	negative	6 months
544	Aguascalientes 80	0.2005	negative	6 months
545	Aguascalientes 81	0.2155	negative	6 months
546	Aguascalientes 82	0.2165	negative	6 months
547	Aguascalientes 83	0.2175	negative	6 months
548	Aguascalientes 84	0.2295	negative	6 months
549	Aguascalientes 85	0.2355	negative	6 months
550	Aguascalientes 86	0.2355	negative	6 months
551	Aguascalientes 87	0.243	negative	6 months
552	Aguascalientes 88	0.2515	negative	6 months
553	Aguascalientes 89	0.2565	negative	6 months
554	Aguascalientes 90	0.2565	negative	6 months
555	Aguascalientes 91	0.265	negative	6 months
556	Aguascalientes 92	0.267	negative	6 months
557	Aguascalientes 93	0.278	negative	6 months
558	Aguascalientes 94	0.279	negative	6 months
559	Aguascalientes 95	0.2795	negative	6 months
560	Aguascalientes 96	0.2895	negative	6 months
561	Aguascalientes 97	0.2945	negative	6 months
562	Aguascalientes 98	0.299	negative	6 months
563	Aguascalientes 99	0.3045	negative	6 months
564	Aguascalientes 100	0.3045	negative	6 months
565	Aguascalientes 101	0.319	negative	6 months
566	Aguascalientes 102	0.323	negative	6 months
567	Aguascalientes 103	0.3235	negative	6 months
568	Aguascalientes 104	0.329	negative	6 months
569	Aguascalientes 105	0.3295	negative	6 months
570	Aguascalientes 106	0.332	negative	6 months
571	Aguascalientes 107	0.333	negative	6 months
572	Aguascalientes 108	0.333	negative	6 months
573	Aguascalientes 109	0.337	positive	6 months
574	Aguascalientes 110	0.337	positive	6 months
575	Aguascalientes 111	0.3385	positive	6 months
576	Aguascalientes 112	0.3425	positive	6 months
577	Aguascalientes 113	0.3425	positive	6 months
578	Aguascalientes 114	0.352	positive	6 months
579	Aguascalientes 115	0.3605	positive	6 months
580	Aguascalientes 116	0.3605	positive	6 months
581	Aguascalientes 117	0.362	positive	6 months
582	Aguascalientes 118	0.369	positive	6 months
583	Aguascalientes 119	0.372	positive	6 months
584	Aguascalientes 120	0.3885	positive	6 months
585	Aguascalientes 121	0.3905	positive	6 months
586	Aguascalientes 122	0.3915	positive	6 months
587	Aguascalientes 123	0.3945	positive	6 months
588	Aguascalientes 124	0.3945	positive	6 months
589	Aguascalientes 125	0.3965	positive	6 months
590	Aguascalientes 126	0.3965	positive	6 months
591	Aguascalientes 127	0.401151	positive	6 months
592	Aguascalientes 128	0.4125	positive	6 months
593	Aguascalientes 129	0.42	positive	6 months
594	Aguascalientes 130	0.4275	positive	6 months
595	Aguascalientes 131	0.432	positive	6 months
596	Aguascalientes 132	0.432	positive	6 months
597	Aguascalientes 133	0.433782	positive	6 months
598	Aguascalientes 134	0.442	positive	6 months
599	Aguascalientes 135	0.452	positive	6 months
600	Aguascalientes 136	0.454894	positive	6 months
601	Aguascalientes 137	0.4645	positive	6 months
602	Aguascalientes 138	0.4865	positive	6 months
603	Aguascalientes 139	0.4865	positive	6 months
604	Aguascalientes 140	0.4865	positive	6 months
605	Aguascalientes 141	0.49	positive	6 months
606	Aguascalientes 142	0.4945	positive	6 months
607	Aguascalientes 143	0.4945	positive	6 months
608	Aguascalientes 144	0.4955	positive	6 months
609	Aguascalientes 145	0.498	positive	6 months
610	Aguascalientes 146	0.4985	positive	6 months
611	Aguascalientes 147	0.502	positive	6 months
612	Aguascalientes 148	0.507	positive	6 months
613	Aguascalientes 149	0.512	positive	6 months
614	Aguascalientes 150	0.512	positive	6 months
615	Aguascalientes 151	0.512	positive	6 months
616	Aguascalientes 152	0.518	positive	6 months
617	Aguascalientes 153	0.518	positive	6 months
618	Aguascalientes 154	0.519	positive	6 months
619	Aguascalientes 155	0.5265	positive	6 months
620	Aguascalientes 156	0.5365	positive	6 months
621	Aguascalientes 157	0.5365	positive	6 months
622	Aguascalientes 158	0.5375	positive	6 months
623	Aguascalientes 159	0.545	positive	6 months
624	Aguascalientes 160	0.5505	positive	6 months
625	Aguascalientes 161	0.5535	positive	6 months
626	Aguascalientes 162	0.5535	positive	6 months
627	Aguascalientes 163	0.565	positive	6 months
628	Aguascalientes 164	0.573	positive	6 months
629	Aguascalientes 165	0.581	positive	6 months
630	Aguascalientes 166	0.5995	positive	6 months
631	Aguascalientes 167	0.5995	positive	6 months
632	Aguascalientes 168	0.6	positive	6 months
633	Aguascalientes 169	0.601	positive	6 months
634	Aguascalientes 170	0.602	positive	6 months
635	Aguascalientes 171	0.6165	positive	6 months
636	Aguascalientes 172	0.6195	positive	6 months
637	Aguascalientes 173	0.6225	positive	6 months
638	Aguascalientes 174	0.623	positive	6 months
639	Aguascalientes 175	0.623	positive	6 months
640	Aguascalientes 176	0.627	positive	6 months
641	Aguascalientes 177	0.631	positive	6 months
642	Aguascalientes 178	0.64	positive	6 months
643	Aguascalientes 179	0.6415	positive	6 months
644	Aguascalientes 180	0.6415	positive	6 months
645	Aguascalientes 181	0.6435	positive	6 months
646	Aguascalientes 182	0.646	positive	6 months
647	Aguascalientes 183	0.652	positive	6 months
648	Aguascalientes 184	0.657	positive	6 months
649	Aguascalientes 185	0.663	positive	6 months
650	Aguascalientes 186	0.6635	positive	6 months
651	Aguascalientes 187	0.6645	positive	6 months
652	Aguascalientes 188	0.667	positive	6 months
653	Aguascalientes 189	0.667	positive	6 months
654	Aguascalientes 190	0.671	positive	6 months
655	Aguascalientes 191	0.674	positive	6 months
656	Aguascalientes 192	0.677543	positive	6 months
657	Aguascalientes 193	0.7065	positive	6 months
658	Aguascalientes 194	0.708	positive	6 months
659	Aguascalientes 195	0.73	positive	6 months
660	Aguascalientes 196	0.743	positive	6 months
661	Aguascalientes 197	0.7455	positive	6 months
662	Aguascalientes 198	0.7455	positive	6 months
663	Aguascalientes 199	0.7615	positive	6 months
664	Aguascalientes 200	0.7865	positive	6 months
665	Aguascalientes 201	0.7875	positive	6 months
666	Aguascalientes 202	0.8015	positive	6 months
667	Aguascalientes 203	0.807	positive	6 months
668	Aguascalientes 204	0.818	positive	6 months
669	Aguascalientes 205	0.8225	positive	6 months
670	Aguascalientes 206	0.828	positive	6 months
671	Aguascalientes 207	0.833	positive	6 months
672	Aguascalientes 208	0.8385	positive	6 months
673	Aguascalientes 209	0.8535	positive	6 months
674	Aguascalientes 210	0.8655	positive	6 months
675	Aguascalientes 211	0.894434	positive	6 months
676	Aguascalientes 212	0.909	positive	6 months
677	Aguascalientes 213	0.909	positive	6 months
678	Aguascalientes 214	0.9165	positive	6 months
679	Aguascalientes 215	0.9255	positive	6 months
680	Aguascalientes 216	0.9375	positive	6 months
681	Aguascalientes 217	0.946	positive	6 months
682	Aguascalientes 218	0.9515	positive	6 months
683	Aguascalientes 219	0.9725	positive	6 months
684	Aguascalientes 220	0.975	positive	6 months
685	Aguascalientes 221	1.01152	positive	6 months
686	Aguascalientes 222	1.0185	positive	6 months
687	Aguascalientes 223	1.0325	positive	6 months
688	Aguascalientes 224	1.062	positive	6 months
689	Aguascalientes 225	1.106	positive	6 months
690	Aguascalientes 226	1.1405	positive	6 months
691	Aguascalientes 227	1.156	positive	6 months
692	Aguascalientes 228	1.157	positive	6 months
693	Aguascalientes 229	1.15931	positive	6 months
694	Aguascalientes 230	1.1755	positive	6 months
695	Aguascalientes 231	1.19002	positive	6 months
696	Aguascalientes 232	1.2025	positive	6 months
697	Aguascalientes 233	1.38964	positive	6 months
698	Aguascalientes 234	1.4485	positive	6 months
699	Aguascalientes 235	1.544	positive	6 months
700	Aguascalientes 236	1.588	positive	6 months
701	Aguascalientes 237	2.123	positive	6 months
702	Jalisco 1	0.0035	negative	6 months
703	Jalisco 2	0.0035	negative	6 months
704	Jalisco 3	0.0045	negative	6 months
705	Jalisco 4	0.015	negative	6 months
706	Jalisco 5	0.017	negative	6 months
707	Jalisco 6	0.021	negative	6 months
708	Jalisco 7	0.025	negative	6 months
709	Jalisco 8	0.0285	negative	6 months
710	Jalisco 9	0.042	negative	6 months
711	Jalisco 10	0.044	negative	6 months
712	Jalisco 11	0.056	negative	6 months
713	Jalisco 12	0.057	negative	6 months
714	Jalisco 13	0.0585	negative	6 months
715	Jalisco 14	0.06	negative	6 months
716	Jalisco 15	0.061	negative	6 months
717	Jalisco 16	0.061	negative	6 months
718	Jalisco 17	0.0885	negative	6 months
719	Jalisco 18	0.0905	negative	6 months
720	Jalisco 19	0.098	negative	6 months
721	Jalisco 20	0.099	negative	6 months
722	Jalisco 21	0.101	negative	6 months
723	Jalisco 22	0.1125	negative	6 months
724	Jalisco 23	0.127	negative	6 months
725	Jalisco 24	0.1295	negative	6 months
726	Jalisco 25	0.1345	negative	6 months
727	Jalisco 26	0.135	negative	6 months
728	Jalisco 27	0.1365	negative	6 months
729	Jalisco 28	0.142	negative	6 months
730	Jalisco 29	0.1435	negative	6 months
731	Jalisco 30	0.1475	negative	6 months
732	Jalisco 31	0.148	negative	6 months
733	Jalisco 32	0.1555	negative	6 months
734	Jalisco 33	0.166	negative	6 months
735	Jalisco 34	0.17	negative	6 months
736	Jalisco 35	0.1745	negative	6 months
737	Jalisco 36	0.176	negative	6 months
738	Jalisco 37	0.179	negative	6 months
739	Jalisco 38	0.18	negative	6 months
740	Jalisco 39	0.182	negative	6 months
741	Jalisco 40	0.193	negative	6 months
742	Jalisco 41	0.1955	negative	6 months
743	Jalisco 42	0.2095	negative	6 months
744	Jalisco 43	0.21	negative	6 months
745	Jalisco 44	0.212	negative	6 months
746	Jalisco 45	0.2155	negative	6 months
747	Jalisco 46	0.23	negative	6 months
748	Jalisco 47	0.232	negative	6 months
749	Jalisco 48	0.233	negative	6 months
750	Jalisco 49	0.251	negative	6 months
751	Jalisco 50	0.2715	negative	6 months
752	Jalisco 51	0.2755	negative	6 months
753	Jalisco 52	0.2815	negative	6 months
754	Jalisco 53	0.2825	negative	6 months
755	Jalisco 54	0.2975	negative	6 months
756	Jalisco 55	0.2985	negative	6 months
757	Jalisco 56	0.3135	negative	6 months
758	Jalisco 57	0.3155	negative	6 months
759	Jalisco 58	0.32	negative	6 months
760	Jalisco 59	0.3295	negative	6 months
761	Jalisco 60	0.33	negative	6 months
762	Jalisco 61	0.334	negative	6 months
763	Jalisco 62	0.342	positive	6 months
764	Jalisco 63	0.342	positive	6 months
765	Jalisco 64	0.3495	positive	6 months
766	Jalisco 65	0.3515	positive	6 months
767	Jalisco 66	0.351695	positive	6 months
768	Jalisco 67	0.352	positive	6 months
769	Jalisco 68	0.3545	positive	6 months
770	Jalisco 69	0.355	positive	6 months
771	Jalisco 70	0.357	positive	6 months
772	Jalisco 71	0.363	positive	6 months
773	Jalisco 72	0.364407	positive	6 months
774	Jalisco 73	0.3685	positive	6 months
775	Jalisco 74	0.3735	positive	6 months
776	Jalisco 75	0.380038	positive	6 months
777	Jalisco 76	0.381	positive	6 months
778	Jalisco 77	0.3835	positive	6 months
779	Jalisco 78	0.3855	positive	6 months
780	Jalisco 79	0.385593	positive	6 months
781	Jalisco 80	0.389831	positive	6 months
782	Jalisco 81	0.394	positive	6 months
783	Jalisco 82	0.395	positive	6 months
784	Jalisco 83	0.3965	positive	6 months
785	Jalisco 84	0.3975	positive	6 months
786	Jalisco 85	0.4015	positive	6 months
787	Jalisco 86	0.4035	positive	6 months
788	Jalisco 87	0.4075	positive	6 months
789	Jalisco 88	0.416	positive	6 months
790	Jalisco 89	0.4165	positive	6 months
791	Jalisco 90	0.42	positive	6 months
792	Jalisco 91	0.423729	positive	6 months
793	Jalisco 92	0.423729	positive	6 months
794	Jalisco 93	0.4245	positive	6 months
795	Jalisco 94	0.425	positive	6 months
796	Jalisco 95	0.427	positive	6 months
797	Jalisco 96	0.427966	positive	6 months
798	Jalisco 97	0.428023	positive	6 months
799	Jalisco 98	0.4305	positive	6 months
800	Jalisco 99	0.435	positive	6 months
801	Jalisco 100	0.438	positive	6 months
802	Jalisco 101	0.44	positive	6 months
803	Jalisco 102	0.4405	positive	6 months
804	Jalisco 103	0.440678	positive	6 months
805	Jalisco 104	0.4415	positive	6 months
806	Jalisco 105	0.4425	positive	6 months
807	Jalisco 106	0.4445	positive	6 months
808	Jalisco 107	0.444915	positive	6 months
809	Jalisco 108	0.444915	positive	6 months
810	Jalisco 109	0.446	positive	6 months
811	Jalisco 110	0.449	positive	6 months
812	Jalisco 111	0.4505	positive	6 months
813	Jalisco 112	0.45339	positive	6 months
814	Jalisco 113	0.4565	positive	6 months
815	Jalisco 114	0.4575	positive	6 months
816	Jalisco 115	0.457627	positive	6 months
817	Jalisco 116	0.4585	positive	6 months
818	Jalisco 117	0.466	positive	6 months
819	Jalisco 118	0.466102	positive	6 months
820	Jalisco 119	0.4685	positive	6 months
821	Jalisco 120	0.47	positive	6 months
822	Jalisco 121	0.4725	positive	6 months
823	Jalisco 122	0.474576	positive	6 months
824	Jalisco 123	0.479	positive	6 months
825	Jalisco 124	0.4815	positive	6 months
826	Jalisco 125	0.483051	positive	6 months
827	Jalisco 126	0.483051	positive	6 months
828	Jalisco 127	0.4855	positive	6 months
829	Jalisco 128	0.4865	positive	6 months
830	Jalisco 129	0.489	positive	6 months
831	Jalisco 130	0.495763	positive	6 months
832	Jalisco 131	0.502	positive	6 months
833	Jalisco 132	0.503	positive	6 months
834	Jalisco 133	0.5075	positive	6 months
835	Jalisco 134	0.512476	positive	6 months
836	Jalisco 135	0.512712	positive	6 months
837	Jalisco 136	0.524	positive	6 months
838	Jalisco 137	0.5305	positive	6 months
839	Jalisco 138	0.53167	positive	6 months
840	Jalisco 139	0.532	positive	6 months
841	Jalisco 140	0.538	positive	6 months
842	Jalisco 141	0.538136	positive	6 months
843	Jalisco 142	0.538136	positive	6 months
844	Jalisco 143	0.5395	positive	6 months
845	Jalisco 144	0.542373	positive	6 months
846	Jalisco 145	0.542373	positive	6 months
847	Jalisco 146	0.545	positive	6 months
848	Jalisco 147	0.548	positive	6 months
849	Jalisco 148	0.55	positive	6 months
850	Jalisco 149	0.551	positive	6 months
851	Jalisco 150	0.5525	positive	6 months
852	Jalisco 151	0.5555	positive	6 months
853	Jalisco 152	0.557	positive	6 months
854	Jalisco 153	0.558541	positive	6 months
855	Jalisco 154	0.568	positive	6 months
856	Jalisco 155	0.571	positive	6 months
857	Jalisco 156	0.572034	positive	6 months
858	Jalisco 157	0.576271	positive	6 months
859	Jalisco 158	0.5765	positive	6 months
860	Jalisco 159	0.584746	positive	6 months
861	Jalisco 160	0.586	positive	6 months
862	Jalisco 161	0.5865	positive	6 months
863	Jalisco 162	0.5955	positive	6 months
864	Jalisco 163	0.601695	positive	6 months
865	Jalisco 164	0.609	positive	6 months
866	Jalisco 165	0.6165	positive	6 months
867	Jalisco 166	0.6205	positive	6 months
868	Jalisco 167	0.625	positive	6 months
869	Jalisco 168	0.635	positive	6 months
870	Jalisco 169	0.635317	positive	6 months
871	Jalisco 170	0.637	positive	6 months
872	Jalisco 171	0.6495	positive	6 months
873	Jalisco 172	0.6495	positive	6 months
874	Jalisco 173	0.665254	positive	6 months
875	Jalisco 174	0.6695	positive	6 months
876	Jalisco 175	0.673729	positive	6 months
877	Jalisco 176	0.6875	positive	6 months
878	Jalisco 177	0.695	positive	6 months
879	Jalisco 178	0.70339	positive	6 months
880	Jalisco 179	0.7065	positive	6 months
881	Jalisco 180	0.71	positive	6 months
882	Jalisco 181	0.716	positive	6 months
883	Jalisco 182	0.71785	positive	6 months
884	Jalisco 183	0.722	positive	6 months
885	Jalisco 184	0.722	positive	6 months
886	Jalisco 185	0.725528	positive	6 months
887	Jalisco 186	0.726	positive	6 months
888	Jalisco 187	0.728814	positive	6 months
889	Jalisco 188	0.7415	positive	6 months
890	Jalisco 189	0.743	positive	6 months
891	Jalisco 190	0.747	positive	6 months
892	Jalisco 191	0.7485	positive	6 months
893	Jalisco 192	0.756	positive	6 months
894	Jalisco 193	0.758	positive	6 months
895	Jalisco 194	0.7585	positive	6 months
896	Jalisco 195	0.7655	positive	6 months
897	Jalisco 196	0.7675	positive	6 months
898	Jalisco 197	0.7755	positive	6 months
899	Jalisco 198	0.776	positive	6 months
900	Jalisco 199	0.778	positive	6 months
901	Jalisco 200	0.783898	positive	6 months
902	Jalisco 201	0.786	positive	6 months
903	Jalisco 202	0.786	positive	6 months
904	Jalisco 203	0.79	positive	6 months
905	Jalisco 204	0.7915	positive	6 months
906	Jalisco 205	0.793	positive	6 months
907	Jalisco 206	0.8	positive	6 months
908	Jalisco 207	0.814	positive	6 months
909	Jalisco 208	0.819	positive	6 months
910	Jalisco 209	0.82	positive	6 months
911	Jalisco 210	0.8225	positive	6 months
912	Jalisco 211	0.833	positive	6 months
913	Jalisco 212	0.8485	positive	6 months
914	Jalisco 213	0.85	positive	6 months
915	Jalisco 214	0.851	positive	6 months
916	Jalisco 215	0.851695	positive	6 months
917	Jalisco 216	0.8545	positive	6 months
918	Jalisco 217	0.866	positive	6 months
919	Jalisco 218	0.8702	positive	6 months
920	Jalisco 219	0.8715	positive	6 months
921	Jalisco 220	0.875	positive	6 months
922	Jalisco 221	0.8765	positive	6 months
923	Jalisco 222	0.9035	positive	6 months
924	Jalisco 223	0.90595	positive	6 months
925	Jalisco 224	0.91	positive	6 months
926	Jalisco 225	0.914	positive	6 months
927	Jalisco 226	0.9185	positive	6 months
928	Jalisco 227	0.9185	positive	6 months
929	Jalisco 228	0.919386	positive	6 months
930	Jalisco 229	0.9225	positive	6 months
931	Jalisco 230	0.9265	positive	6 months
932	Jalisco 231	0.932	positive	6 months
933	Jalisco 232	0.936441	positive	6 months
934	Jalisco 233	0.93858	positive	6 months
935	Jalisco 234	0.94	positive	6 months
936	Jalisco 235	0.944	positive	6 months
937	Jalisco 236	0.948	positive	6 months
938	Jalisco 237	0.9575	positive	6 months
939	Jalisco 238	0.961	positive	6 months
940	Jalisco 239	0.961	positive	6 months
941	Jalisco 240	0.965	positive	6 months
942	Jalisco 241	0.978	positive	6 months
943	Jalisco 242	0.978887	positive	6 months
944	Jalisco 243	0.991	positive	6 months
945	Jalisco 244	0.9995	positive	6 months
946	Jalisco 245	1.0045	positive	6 months
947	Jalisco 246	1.01536	positive	6 months
948	Jalisco 247	1.017	positive	6 months
949	Jalisco 248	1.02879	positive	6 months
950	Jalisco 249	1.0305	positive	6 months
951	Jalisco 250	1.0425	positive	6 months
952	Jalisco 251	1.04607	positive	6 months
953	Jalisco 252	1.04685	positive	6 months
954	Jalisco 253	1.052	positive	6 months
955	Jalisco 254	1.062	positive	6 months
956	Jalisco 255	1.0691	positive	6 months
957	Jalisco 256	1.074	positive	6 months
958	Jalisco 257	1.08	positive	6 months
959	Jalisco 258	1.082	positive	6 months
960	Jalisco 259	1.085	positive	6 months
961	Jalisco 260	1.085	positive	6 months
962	Jalisco 261	1.089	positive	6 months
963	Jalisco 262	1.102	positive	6 months
964	Jalisco 263	1.102	positive	6 months
965	Jalisco 264	1.1025	positive	6 months
966	Jalisco 265	1.1085	positive	6 months
967	Jalisco 266	1.1295	positive	6 months
968	Jalisco 267	1.20339	positive	6 months
969	Jalisco 268	1.217	positive	6 months
970	Jalisco 269	1.223	positive	6 months
971	Jalisco 270	1.254	positive	6 months
972	Jalisco 271	1.28023	positive	6 months
973	Jalisco 272	1.2835	positive	6 months
974	Jalisco 273	1.3045	positive	6 months
975	Jalisco 274	1.3375	positive	6 months
976	Jalisco 275	1.341	positive	6 months
977	Jalisco 276	1.3545	positive	6 months
978	Jalisco 277	1.371	positive	6 months
979	Jalisco 278	1.379	positive	6 months
980	Jalisco 279	1.441	positive	6 months
981	Jalisco 280	1.4575	positive	6 months
982	Jalisco 281	1.503	positive	6 months
983	Jalisco 282	1.5095	positive	6 months
984	Jalisco 283	1.5395	positive	6 months
985	Jalisco 284	1.596	positive	6 months
986	Jalisco 285	1.649	positive	6 months
987	Jalisco 286	2.0805	positive	6 months
988	Jalisco 287	1.615	positive	6 months
989	Veracruz 1	0.001	negative	6 months
990	Veracruz 2	0.001	negative	6 months
991	Veracruz 3	0.035	negative	6 months
992	Veracruz 4	0.038	negative	6 months
993	Veracruz 5	0.0445	negative	6 months
994	Veracruz 6	0.0845	negative	6 months
995	Veracruz 7	0.0855	negative	6 months
996	Veracruz 8	0.091	negative	6 months
997	Veracruz 9	0.098	negative	6 months
998	Veracruz 10	0.0995	negative	6 months
999	Veracruz 11	0.12	negative	6 months
1000	Veracruz 12	0.1335	negative	6 months
1001	Veracruz 13	0.1585	negative	6 months
1002	Veracruz 14	0.1875	negative	6 months
1003	Veracruz 15	0.194	negative	6 months
1004	Veracruz 16	0.2375	negative	6 months
1005	Veracruz 17	0.25	negative	6 months
1006	Veracruz 18	0.3085	negative	6 months
1007	Veracruz 19	0.324	negative	6 months
1008	Veracruz 20	0.334	negative	6 months
1009	Veracruz 21	0.3665	negative	6 months
1010	Veracruz 22	0.371	positive	6 months
1011	Veracruz 23	0.3715	positive	6 months
1012	Veracruz 24	0.3745	positive	6 months
1013	Veracruz 25	0.3765	positive	6 months
1014	Veracruz 26	0.406	positive	6 months
1015	Veracruz 27	0.409	positive	6 months
1016	Veracruz 28	0.411	positive	6 months
1017	Veracruz 29	0.4185	positive	6 months
1018	Veracruz 30	0.4265	positive	6 months
1019	Veracruz 31	0.4335	positive	6 months
1020	Veracruz 32	0.458	positive	6 months
1021	Veracruz 33	0.4885	positive	6 months
1022	Veracruz 34	0.5	positive	6 months
1023	Veracruz 35	0.5035	positive	6 months
1024	Veracruz 36	0.51	positive	6 months
1025	Veracruz 37	0.5155	positive	6 months
1026	Veracruz 38	0.5465	positive	6 months
1027	Veracruz 39	0.6405	positive	6 months
1028	Veracruz 40	0.6895	positive	6 months
1029	Veracruz 41	0.692	positive	6 months
1030	Veracruz 42	0.695	positive	6 months
1031	Veracruz 43	0.738	positive	6 months
1032	Veracruz 44	0.7465	positive	6 months
1033	Veracruz 45	0.7855	positive	6 months
1034	Veracruz 46	0.794	positive	6 months
1035	Veracruz 47	0.806	positive	6 months
1036	Veracruz 48	0.8165	positive	6 months
1037	Veracruz 49	0.821	positive	6 months
1038	Veracruz 50	0.855	positive	6 months
1039	Veracruz 51	0.8555	positive	6 months
1040	Veracruz 52	0.887	positive	6 months
1041	Veracruz 53	0.898	positive	6 months
1042	Veracruz 54	0.9635	positive	6 months
1043	Veracruz 55	0.965	positive	6 months
1044	Veracruz 56	1.2085	positive	6 months
1045	Veracruz 57	1.214	positive	6 months
1046	Veracruz 58	1.216	positive	6 months
1047	Veracruz 59	1.2375	positive	6 months
1048	Veracruz 60	1.2495	positive	6 months
1049	Veracruz 61	1.2535	positive	6 months
1050	Veracruz 62	1.281	positive	6 months
1051	Veracruz 63	1.3105	positive	6 months
1052	Veracruz 64	1.3265	positive	6 months
1053	Veracruz 65	1.4	positive	6 months
1054	Veracruz 66	1.447	positive	6 months
